# Supplementary material for: Genetic Characterization and Chemical Identification of Moroccan Cannabis sativa (L.) Seeds: Extraction, and In Vitro and In Silico Biological Evaluation
Source: Plants (Basel). 2024 Jul 15;13(14):1938. doi: 10.3390/plants13141938 (PMC11281279; doi:10.3390/plants13141938)
Supplement: Supplementary file 1 [file plants-13-01938-s001.zip]

Archive with 1 entries (1 files):
- plants-2805750-supplementary.pdf
